# Supplementary material for: Long Non-coding RNA Maternally Expressed 3 Increases the Expression of Neuron-Specific Genes by Targeting miR-128-3p in All-Trans Retinoic Acid-Induced Neurogenic Differentiation From Amniotic Epithelial Cells
Source: Front Cell Dev Biol. 2019 Dec 23;7:342. doi: 10.3389/fcell.2019.00342 (PMC6936004; doi:10.3389/fcell.2019.00342)
Supplement: Supplementary file 2 [file Table_1.xlsx]

## Sheet: Table S1
Table S1 PCR primers used in this research
Jagged1	R: 5′TCGGGTCAGTTCGAGTTGGA-3′
	R: 5′CGTTCACGTTCTGCATGGAC-3′
GFAP	F: 5′GGAGTGGTATCGGTCTAAGTTTGC-3′
	R: 5′GTTGGCGGCGATAGTCGTTAG-3′
Tubulin	F: 5′ CGTTGATCATCTGCTCGTCG 3′
	R: 5′ CGCGTCTCCACTTCTTCATG3′
GAPDH	F: 5' TGCACCACCAACTGCTTAGC 3'
	R: 5' GGCATGGACTGTGGTCATGA 3'
MGE3	F: 5' ATCATCCGTCCACCTCCTTGTCTTC-3'
	R: 5' GTATGAGCATAGCAAAGGTCAG-3'

## Sheet: Table S2
Table S2 Predicted List of LncRNA interact with miR-128
name	mirAccession	geneName	targetSites	bioComplex	clipReadNum
hsa-miR-128-3p	MIMAT0000424	CTD-2319I12.1	1	1	521
hsa-miR-128-3p	MIMAT0000424	POLDIP2	1	1	10
hsa-miR-128-3p	MIMAT0000424	OIP5-AS1	1	1	5
hsa-miR-128-3p	MIMAT0000424	RP4-717I23.3	3	1	10
hsa-miR-128-3p	MIMAT0000424	SNHG16	1	4	63
hsa-miR-128-3p	MIMAT0000424	RP5-1120P11.1	1	1	7
hsa-miR-128-3p	MIMAT0000424	RP11-325K4.3	1	9	1340
hsa-miR-128-3p	MIMAT0000424	AC084219.4	1	15	1584
hsa-miR-128-3p	MIMAT0000424	AC083843.1	1	1	6
hsa-miR-128-3p	MIMAT0000424	TP73-AS1	1	5	24
hsa-miR-128-3p	MIMAT0000424	ZNRD1-AS1	1	1	7
hsa-miR-128-3p	MIMAT0000424	MIR497HG	3	16	3892
hsa-miR-128-3p	MIMAT0000424	GAS5	1	1	15
hsa-miR-128-3p	MIMAT0000424	AC068610.3	1	1	12
hsa-miR-128-3p	MIMAT0000424	RP11-421L21.3	3	1	9
hsa-miR-128-3p	MIMAT0000424	KCNQ1OT1	1	2	0
hsa-miR-128-3p	MIMAT0000424	RP11-158K1.3	1	1	14
hsa-miR-128-3p	MIMAT0000424	DCP1A	1	3	147
hsa-miR-128-3p	MIMAT0000424	ZNF252P-AS1	1	1	10
hsa-miR-128-3p	MIMAT0000424	CTC-444N24.11	1	1	16
hsa-miR-128-3p	MIMAT0000424	RP11-334J6.4	1	1	1
hsa-miR-128-3p	MIMAT0000424	SNORD62A	1	1	1
hsa-miR-128-3p	MIMAT0000424	XXbac-B461K10.4	1	1	1
hsa-miR-128-3p	MIMAT0000424	LINC00339	1	1	7
hsa-miR-128-3p	MIMAT0000424	CTB-89H12.4	1	3	9
hsa-miR-128-3p	MIMAT0000424	hsa-mir-210	1	23	18271
hsa-miR-128-3p	MIMAT0000424	RP11-151N17.2	1	1	487
hsa-miR-128-3p	MIMAT0000424	RP6-24A23.7	2	8	456
hsa-miR-128-3p	MIMAT0000424	RP1-178F10.3	1	1	26
hsa-miR-128-3p	MIMAT0000424	CTA-204B4.6	2	3	12
hsa-miR-128-3p	MIMAT0000424	AC004696.2	1	2	23
hsa-miR-128-3p	MIMAT0000424	AC090587.2	1	1	31
hsa-miR-128-3p	MIMAT0000424	LA16c-306E5.2	1	2	37
hsa-miR-128-3p	MIMAT0000424	PVT1	1	2	18
hsa-miR-128-3p	MIMAT0000424	RP11-24B19.3	1	2	13
hsa-miR-128-3p	MIMAT0000424	RP5-1043L13.1	1	2	28
hsa-miR-128-3p	MIMAT0000424	HCP5	1	1	18
hsa-miR-128-3p	MIMAT0000424	MEG3	1	3	5

## Sheet: Table S3
Table S3 Predicted List of circRNA interact with miR-128
name	mirAccession	geneName	targetSites	bioComplex	clipReadNum
hsa-miR-128-3p	MIMAT0000424	POMT2_hsa-circRNA10532	1	2	0
hsa-miR-128-3p	MIMAT0000424	BCAR3_hsa-circRNA8605	2	3	357
hsa-miR-128-3p	MIMAT0000424	DIABLO_hsa-circRNA10173	1	3	15
hsa-miR-128-3p	MIMAT0000424	STRADA_hsa-circRNA11601	1	2	30
hsa-miR-128-3p	MIMAT0000424	ZMYM2_hsa-circRNA2075	1	2	4
hsa-miR-128-3p	MIMAT0000424	FLNA_hsa-circRNA16289	2	2	105
hsa-miR-128-3p	MIMAT0000424	HNRNPA1_hsa-circRNA1798	3	2	3
hsa-miR-128-3p	MIMAT0000424	TOP2A_hsa-circRNA11458	2	6	112
hsa-miR-128-3p	MIMAT0000424	LAMB1_hsa-circRNA15274	3	2	419
hsa-miR-128-3p	MIMAT0000424	MGA_hsa-circRNA2540	2	2	256
hsa-miR-128-3p	MIMAT0000424	MESDC2_hsa-circRNA10855	1	2	78
hsa-miR-128-3p	MIMAT0000424	PXN_hsa-circRNA10153	1	2	86
hsa-miR-128-3p	MIMAT0000424	SPTY2D1_hsa-circRNA9437	1	12	212
hsa-miR-128-3p	MIMAT0000424	TMBIM6_hsa-circRNA1763	1	31	25471
hsa-miR-128-3p	MIMAT0000424	DCBLD1_hsa-circRNA6874	1	2	230
hsa-miR-128-3p	MIMAT0000424	PSME4_hsa-circRNA12505	1	2	17
hsa-miR-128-3p	MIMAT0000424	LRR1_hsa-circRNA2283	2	4	379
hsa-miR-128-3p	MIMAT0000424	CTDP1_hsa-circRNA3719	1	2	2
hsa-miR-128-3p	MIMAT0000424	CDH2_hsa-circRNA11780	2	3	110
hsa-miR-128-3p	MIMAT0000424	CCDC117_hsa-circRNA5272	1	2	10
hsa-miR-128-3p	MIMAT0000424	ADAM9_hsa-circRNA7427	4	3	4815
hsa-miR-128-3p	MIMAT0000424	BRWD3_hsa-circRNA16177	2	2	41
hsa-miR-128-3p	MIMAT0000424	MYO9A_hsa-circRNA10809	1	7	232
hsa-miR-128-3p	MIMAT0000424	JMY_hsa-circRNA6338	1	8	354
hsa-miR-128-3p	MIMAT0000424	BAG6_hsa-circRNA14662	1	2	16
hsa-miR-128-3p	MIMAT0000424	SRSF9_hsa-circRNA10156	1	3	101
hsa-miR-128-3p	MIMAT0000424	TAF4_hsa-circRNA13121	1	6	41
hsa-miR-128-3p	MIMAT0000424	EPHA7_hsa-circRNA14841	1	2	0
hsa-miR-128-3p	MIMAT0000424	NFE2L1_hsa-circRNA3418	1	2	0
hsa-miR-128-3p	MIMAT0000424	ADAMTS6_hsa-circRNA14308	2	2	30
hsa-miR-128-3p	MIMAT0000424	SS18_hsa-circRNA11778	3	6	439
hsa-miR-128-3p	MIMAT0000424	CTBP1_hsa-circRNA13915	1	2	0
hsa-miR-128-3p	MIMAT0000424	NECTIN2_hsa-circRNA4127	1	3	3288
hsa-miR-128-3p	MIMAT0000424	TMED3_hsa-circRNA2687	3	3	22
hsa-miR-128-3p	MIMAT0000424	TECPR2_hsa-circRNA2440	2	2	363
hsa-miR-128-3p	MIMAT0000424	PDIA3_hsa-circRNA2559	1	3	103
hsa-miR-128-3p	MIMAT0000424	IBTK_hsa-circRNA14816	1	2	27
hsa-miR-128-3p	MIMAT0000424	FBXO3_hsa-circRNA9450	1	2	24
hsa-miR-128-3p	MIMAT0000424	EIF2AK4_hsa-circRNA2519	1	2	34
hsa-miR-128-3p	MIMAT0000424	ZNF318_hsa-circRNA14758	1	2	88
hsa-miR-128-3p	MIMAT0000424	PAICS_hsa-circRNA6000	2	3	85
hsa-miR-128-3p	MIMAT0000424	MANBAL_hsa-circRNA5005	1	3	25
hsa-miR-128-3p	MIMAT0000424	EIF3I_hsa-circRNA185	2	5	120
hsa-miR-128-3p	MIMAT0000424	MED24_hsa-circRNA11457	1	2	0
hsa-miR-128-3p	MIMAT0000424	ZNF800_hsa-circRNA15303	1	2	12
hsa-miR-128-3p	MIMAT0000424	UTP4_hsa-circRNA3081	2	3	38
hsa-miR-128-3p	MIMAT0000424	KIF21A_hsa-circRNA9888	2	8	160
hsa-miR-128-3p	MIMAT0000424	ERBB4_hsa-circRNA12868	1	2	0
hsa-miR-128-3p	MIMAT0000424	SHOC2_hsa-circRNA1108	2	12	1643
hsa-miR-128-3p	MIMAT0000424	CNTNAP1_hsa-circRNA3371	1	2	35
hsa-miR-128-3p	MIMAT0000424	PABPC1_hsa-circRNA15564	1	6	767
hsa-miR-128-3p	MIMAT0000424	TRIM28_hsa-circRNA4307	2	5	99
hsa-miR-128-3p	MIMAT0000424	SLC35A5_hsa-circRNA5672	1	13	595
hsa-miR-128-3p	MIMAT0000424	SNX13_hsa-circRNA15046	2	5	150
hsa-miR-128-3p	MIMAT0000424	XXbac-BPG32J3.22_hsa-circRNA6688	1	2	53
hsa-miR-128-3p	MIMAT0000424	FN1_hsa-circRNA12872	2	2	24
hsa-miR-128-3p	MIMAT0000424	ZNF652_hsa-circRNA11547	1	2	0
hsa-miR-128-3p	MIMAT0000424	SNRPB_hsa-circRNA12960	1	4	90
hsa-miR-128-3p	MIMAT0000424	MGEA5_hsa-circRNA9265	1	3	32
hsa-miR-128-3p	MIMAT0000424	UBFD1_hsa-circRNA2908	1	2	268
hsa-miR-128-3p	MIMAT0000424	ACO2_hsa-circRNA5350	1	2	18
hsa-miR-128-3p	MIMAT0000424	SEPN1_hsa-circRNA133	1	3	23
hsa-miR-128-3p	MIMAT0000424	TBK1_hsa-circRNA1854	1	2	149
hsa-miR-128-3p	MIMAT0000424	PKD1_hsa-circRNA10942	1	2	2
hsa-miR-128-3p	MIMAT0000424	NUP160_hsa-circRNA9487	1	2	561
hsa-miR-128-3p	MIMAT0000424	RREB1_hsa-circRNA6600	1	3	31
hsa-miR-128-3p	MIMAT0000424	PHF6_hsa-circRNA8152	2	8	120
hsa-miR-128-3p	MIMAT0000424	ZNF341_hsa-circRNA4982	1	2	16
hsa-miR-128-3p	MIMAT0000424	NXF1_hsa-circRNA9530	1	2	0
hsa-miR-128-3p	MIMAT0000424	AKAP11_hsa-circRNA2118	2	2	27
hsa-miR-128-3p	MIMAT0000424	ATXN10_hsa-circRNA5377	1	4	405
hsa-miR-128-3p	MIMAT0000424	ZFHX4_hsa-circRNA7484	2	3	2
hsa-miR-128-3p	MIMAT0000424	PGRMC1_hsa-circRNA8131	1	2	0
hsa-miR-128-3p	MIMAT0000424	USP34_hsa-circRNA12520	2	5	119
hsa-miR-128-3p	MIMAT0000424	VDAC1_hsa-circRNA14416	1	3	9
hsa-miR-128-3p	MIMAT0000424	BUB3_hsa-circRNA1141	1	2	2
hsa-miR-128-3p	MIMAT0000424	CCNG1_hsa-circRNA6521	2	9	381
hsa-miR-128-3p	MIMAT0000424	PDE3A_hsa-circRNA1706	2	2	125
hsa-miR-128-3p	MIMAT0000424	USP7_hsa-circRNA10981	1	2	3
hsa-miR-128-3p	MIMAT0000424	PAFAH1B1_hsa-circRNA3179	1	2	0
hsa-miR-128-3p	MIMAT0000424	ANTXR1_hsa-circRNA4475	2	2	90
hsa-miR-128-3p	MIMAT0000424	MAZ_hsa-circRNA2943	1	2	2
hsa-miR-128-3p	MIMAT0000424	ASB3_hsa-circRNA12504	1	7	131
hsa-miR-128-3p	MIMAT0000424	PAPD7_hsa-circRNA6208	2	2	232
hsa-miR-128-3p	MIMAT0000424	EML5_hsa-circRNA10550	1	3	8
hsa-miR-128-3p	MIMAT0000424	NOP2_hsa-circRNA9814	2	5	187
hsa-miR-128-3p	MIMAT0000424	CCSER1_hsa-circRNA6058	1	2	44
hsa-miR-128-3p	MIMAT0000424	LCOR_hsa-circRNA1046	2	4	64
hsa-miR-128-3p	MIMAT0000424	CDK16_hsa-circRNA7996	1	3	3
hsa-miR-128-3p	MIMAT0000424	MLEC_hsa-circRNA2011	1	4	0
hsa-miR-128-3p	MIMAT0000424	ITGB8_hsa-circRNA7003	1	2	166
hsa-miR-128-3p	MIMAT0000424	FBXO18_hsa-circRNA838	1	5	74
hsa-miR-128-3p	MIMAT0000424	TNFAIP8_hsa-circRNA6397	1	2	24
hsa-miR-128-3p	MIMAT0000424	HSP90AA1_hsa-circRNA10587	2	6	864
hsa-miR-128-3p	MIMAT0000424	ASPH_hsa-circRNA15506	2	4	2037
hsa-miR-128-3p	MIMAT0000424	ANO10_hsa-circRNA13500	1	3	8
hsa-miR-128-3p	MIMAT0000424	ZNF770_hsa-circRNA10657	1	4	59
hsa-miR-128-3p	MIMAT0000424	MICU1_hsa-circRNA9172	1	2	24
hsa-miR-128-3p	MIMAT0000424	KIAA1147_hsa-circRNA15348	2	4	47
hsa-miR-128-3p	MIMAT0000424	MAP2K7_hsa-circRNA3830	1	2	0
hsa-miR-128-3p	MIMAT0000424	ANKRD52_hsa-circRNA9983	4	10	26
hsa-miR-128-3p	MIMAT0000424	MINPP1_hsa-circRNA1016	1	7	28
hsa-miR-128-3p	MIMAT0000424	ACACA_hsa-circRNA11434	2	3	775
hsa-miR-128-3p	MIMAT0000424	PPP1CB_hsa-circRNA4380	1	6	239
hsa-miR-128-3p	MIMAT0000424	BMP6_hsa-circRNA6607	1	2	647
hsa-miR-128-3p	MIMAT0000424	EIF3CL_hsa-circRNA11051	1	2	3
hsa-miR-128-3p	MIMAT0000424	DYNC1H1_hsa-circRNA2437	2	2	170
hsa-miR-128-3p	MIMAT0000424	TBC1D20_hsa-circRNA12952	2	3	49
hsa-miR-128-3p	MIMAT0000424	TRIM36_hsa-circRNA14385	1	7	99
hsa-miR-128-3p	MIMAT0000424	AEN_hsa-circRNA2716	3	4	13
hsa-miR-128-3p	MIMAT0000424	REEP3_hsa-circRNA943	1	2	293
hsa-miR-128-3p	MIMAT0000424	ZBTB4_hsa-circRNA11321	3	3	2
hsa-miR-128-3p	MIMAT0000424	XPR1_hsa-circRNA648	1	3	45
hsa-miR-128-3p	MIMAT0000424	HNRNPL_hsa-circRNA12183	1	6	52
hsa-miR-128-3p	MIMAT0000424	DPF2_hsa-circRNA1399	1	11	307
hsa-miR-128-3p	MIMAT0000424	RCC2_hsa-circRNA8328	1	3	511
hsa-miR-128-3p	MIMAT0000424	GBA_hsa-circRNA8773	1	2	35
hsa-miR-128-3p	MIMAT0000424	TARBP1_hsa-circRNA8992	1	2	0
hsa-miR-128-3p	MIMAT0000424	KIAA0100_hsa-circRNA11396	3	3	43
hsa-miR-128-3p	MIMAT0000424	UTP15_hsa-circRNA6317	1	2	35
hsa-miR-128-3p	MIMAT0000424	PARD6B_hsa-circRNA5067	1	5	2314
hsa-miR-128-3p	MIMAT0000424	DONSON_hsa-circRNA13178	1	2	0
hsa-miR-128-3p	MIMAT0000424	C16orf62_hsa-circRNA2880	1	2	14
hsa-miR-128-3p	MIMAT0000424	ATL3_hsa-circRNA9537	2	2	327
hsa-miR-128-3p	MIMAT0000424	KMT2D_hsa-circRNA9920	7	8	583
hsa-miR-128-3p	MIMAT0000424	DHX15_hsa-circRNA13969	1	7	168
hsa-miR-128-3p	MIMAT0000424	EIF2B1_hsa-circRNA10192	1	2	324
hsa-miR-128-3p	MIMAT0000424	ASAP2_hsa-circRNA4317	1	2	0
hsa-miR-128-3p	MIMAT0000424	PSEN1_hsa-circRNA2361	3	2	66
hsa-miR-128-3p	MIMAT0000424	HNRNPU_hsa-circRNA9011	1	8	978
hsa-miR-128-3p	MIMAT0000424	C19orf24_hsa-circRNA3746	1	2	1
hsa-miR-128-3p	MIMAT0000424	RIC8A_hsa-circRNA1168	1	2	0
hsa-miR-128-3p	MIMAT0000424	DUSP5_hsa-circRNA1103	1	2	77
hsa-miR-128-3p	MIMAT0000424	ZMAT3_hsa-circRNA13836	2	4	80
hsa-miR-128-3p	MIMAT0000424	DYNC2LI1_hsa-circRNA4420	1	4	1142
hsa-miR-128-3p	MIMAT0000424	RAE1_hsa-circRNA5076	2	2	99
hsa-miR-128-3p	MIMAT0000424	BCL2L1_hsa-circRNA13013	1	2	126
hsa-miR-128-3p	MIMAT0000424	KPNA3_hsa-circRNA10295	1	2	49
hsa-miR-128-3p	MIMAT0000424	DARS_hsa-circRNA12715	1	2	3
hsa-miR-128-3p	MIMAT0000424	IQGAP2_hsa-circRNA6328	1	2	36
hsa-miR-128-3p	MIMAT0000424	MCM6_hsa-circRNA12714	1	4	30
hsa-miR-128-3p	MIMAT0000424	EPHA4_hsa-circRNA12902	1	2	0
hsa-miR-128-3p	MIMAT0000424	XYLT2_hsa-circRNA3431	1	2	0
hsa-miR-128-3p	MIMAT0000424	TM4SF1_hsa-circRNA13787	1	2	1902
hsa-miR-128-3p	MIMAT0000424	STAG2_hsa-circRNA8140	2	4	305
hsa-miR-128-3p	MIMAT0000424	TNKS_hsa-circRNA7349	3	4	54
hsa-miR-128-3p	MIMAT0000424	EXOC3_hsa-circRNA6199	1	3	14
hsa-miR-128-3p	MIMAT0000424	EIF5B_hsa-circRNA4558	1	2	301
hsa-miR-128-3p	MIMAT0000424	STK39_hsa-circRNA12764	1	2	39
hsa-miR-128-3p	MIMAT0000424	UBA2_hsa-circRNA4014	1	2	39
hsa-miR-128-3p	MIMAT0000424	OSBPL8_hsa-circRNA10037	1	3	269
hsa-miR-128-3p	MIMAT0000424	ZNF585B_hsa-circRNA12169	1	3	46
hsa-miR-128-3p	MIMAT0000424	SAFB_hsa-circRNA3800	1	3	198
hsa-miR-128-3p	MIMAT0000424	SZRD1_hsa-circRNA87	3	13	131
hsa-miR-128-3p	MIMAT0000424	EIF3C_hsa-circRNA2925	1	2	3
hsa-miR-128-3p	MIMAT0000424	FAR1_hsa-circRNA1243	1	3	46
hsa-miR-128-3p	MIMAT0000424	SIRT1_hsa-circRNA945	1	2	155
hsa-miR-128-3p	MIMAT0000424	HEATR3_hsa-circRNA2992	1	2	180
hsa-miR-128-3p	MIMAT0000424	SOGA1_hsa-circRNA13041	2	9	267
hsa-miR-128-3p	MIMAT0000424	ARFIP1_hsa-circRNA6144	2	2	18
hsa-miR-128-3p	MIMAT0000424	NBN_hsa-circRNA15543	1	2	198
hsa-miR-128-3p	MIMAT0000424	HOOK1_hsa-circRNA316	1	2	0
hsa-miR-128-3p	MIMAT0000424	SETD5_hsa-circRNA5415	3	9	452
hsa-miR-128-3p	MIMAT0000424	TWISTNB_hsa-circRNA15048	3	10	308
hsa-miR-128-3p	MIMAT0000424	RGMB_hsa-circRNA6374	1	10	1671
hsa-miR-128-3p	MIMAT0000424	NUP155_hsa-circRNA14265	1	13	652
hsa-miR-128-3p	MIMAT0000424	HIPK2_hsa-circRNA15341	5	11	554
hsa-miR-128-3p	MIMAT0000424	SSR2_hsa-circRNA8784	1	3	2508
hsa-miR-128-3p	MIMAT0000424	PSMA7_hsa-circRNA13122	1	3	49
hsa-miR-128-3p	MIMAT0000424	CLK1_hsa-circRNA12836	1	2	65
hsa-miR-128-3p	MIMAT0000424	DOCK7_hsa-circRNA8538	1	3	33
hsa-miR-128-3p	MIMAT0000424	SUCO_hsa-circRNA623	1	12	6746
hsa-miR-128-3p	MIMAT0000424	B4GALT3_hsa-circRNA8820	1	3	42
hsa-miR-128-3p	MIMAT0000424	TRIM24_hsa-circRNA7280	1	4	50
hsa-miR-128-3p	MIMAT0000424	DCUN1D4_hsa-circRNA5987	1	4	31
hsa-miR-128-3p	MIMAT0000424	ARAP2_hsa-circRNA13974	2	2	55
hsa-miR-128-3p	MIMAT0000424	SON_hsa-circRNA5141	4	9	2033
hsa-miR-128-3p	MIMAT0000424	DNA2_hsa-circRNA9158	1	2	0
hsa-miR-128-3p	MIMAT0000424	EFR3A_hsa-circRNA7559	1	2	26
hsa-miR-128-3p	MIMAT0000424	COPA_hsa-circRNA8810	1	2	17
hsa-miR-128-3p	MIMAT0000424	CTC-432M15.3_hsa-circRNA14403	1	2	68
hsa-miR-128-3p	MIMAT0000424	DHRSX_hsa-circRNA16022	1	2	14
hsa-miR-128-3p	MIMAT0000424	BMT2_hsa-circRNA15283	1	2	0
hsa-miR-128-3p	MIMAT0000424	MACF1_hsa-circRNA220	2	5	730
hsa-miR-128-3p	MIMAT0000424	SLC41A1_hsa-circRNA8921	1	2	30
hsa-miR-128-3p	MIMAT0000424	RBBP7_hsa-circRNA16058	1	4	97
hsa-miR-128-3p	MIMAT0000424	TRIM37_hsa-circRNA11585	1	2	48
hsa-miR-128-3p	MIMAT0000424	GMCL1_hsa-circRNA4477	2	3	13
hsa-miR-128-3p	MIMAT0000424	RBM4B_hsa-circRNA9583	1	2	32
hsa-miR-128-3p	MIMAT0000424	SIAE_hsa-circRNA9754	1	4	45
hsa-miR-128-3p	MIMAT0000424	AK4_hsa-circRNA331	1	2	0
hsa-miR-128-3p	MIMAT0000424	RPL3_hsa-circRNA13353	1	7	12
hsa-miR-128-3p	MIMAT0000424	CEP192_hsa-circRNA3617	2	3	27
hsa-miR-128-3p	MIMAT0000424	CDK6_hsa-circRNA15202	1	2	284
hsa-miR-128-3p	MIMAT0000424	STARD4_hsa-circRNA14380	1	2	10
hsa-miR-128-3p	MIMAT0000424	PLPP3_hsa-circRNA8529	1	3	80
hsa-miR-128-3p	MIMAT0000424	SF3A3_hsa-circRNA8449	1	2	10
hsa-miR-128-3p	MIMAT0000424	PREP_hsa-circRNA14854	2	2	17
hsa-miR-128-3p	MIMAT0000424	MTSS1L_hsa-circRNA11161	2	3	311
hsa-miR-128-3p	MIMAT0000424	FAT1_hsa-circRNA14213	2	2	29
hsa-miR-128-3p	MIMAT0000424	ADGRL2_hsa-circRNA367	1	2	0
hsa-miR-128-3p	MIMAT0000424	LARP4B_hsa-circRNA9027	1	11	290
hsa-miR-128-3p	MIMAT0000424	MAP3K4_hsa-circRNA6955	1	2	10
hsa-miR-128-3p	MIMAT0000424	KMT2C_hsa-circRNA15380	3	5	573
hsa-miR-128-3p	MIMAT0000424	LRPPRC_hsa-circRNA12487	1	2	377
hsa-miR-128-3p	MIMAT0000424	MEGF9_hsa-circRNA15903	1	2	140
hsa-miR-128-3p	MIMAT0000424	APC_hsa-circRNA6386	1	3	518
hsa-miR-128-3p	MIMAT0000424	FOXP4_hsa-circRNA6751	2	2	29
hsa-miR-128-3p	MIMAT0000424	CSRNP3_hsa-circRNA4674	1	3	47
hsa-miR-128-3p	MIMAT0000424	CCND1_hsa-circRNA1464	1	5	413
hsa-miR-128-3p	MIMAT0000424	PTAR1_hsa-circRNA15776	1	2	256
hsa-miR-128-3p	MIMAT0000424	PRDX3_hsa-circRNA9311	1	4	2
hsa-miR-128-3p	MIMAT0000424	ADAMTS1_hsa-circRNA13158	2	7	25
hsa-miR-128-3p	MIMAT0000424	PSAP_hsa-circRNA9168	2	8	1198
hsa-miR-128-3p	MIMAT0000424	RPA1_hsa-circRNA3174	2	2	44
hsa-miR-128-3p	MIMAT0000424	CASC5_hsa-circRNA2527	1	2	42
hsa-miR-128-3p	MIMAT0000424	SLC5A6_hsa-circRNA12437	2	3	154
hsa-miR-128-3p	MIMAT0000424	FNDC3B_hsa-circRNA5805	1	5	155
hsa-miR-128-3p	MIMAT0000424	PIK3R4_hsa-circRNA13745	1	5	57
hsa-miR-128-3p	MIMAT0000424	NAP1L1_hsa-circRNA10035	1	5	115
hsa-miR-128-3p	MIMAT0000424	KMT2E_hsa-circRNA7213	2	3	9
hsa-miR-128-3p	MIMAT0000424	DPP8_hsa-circRNA10787	2	2	9
hsa-miR-128-3p	MIMAT0000424	MLLT4_hsa-circRNA6960	2	3	5
hsa-miR-128-3p	MIMAT0000424	CENPF_hsa-circRNA743	1	2	550
hsa-miR-128-3p	MIMAT0000424	IARS_hsa-circRNA15822	1	3	19
hsa-miR-128-3p	MIMAT0000424	MDN1_hsa-circRNA14838	2	3	42
hsa-miR-128-3p	MIMAT0000424	MUT_hsa-circRNA14777	2	2	61
hsa-miR-128-3p	MIMAT0000424	FBXL5_hsa-circRNA13953	1	21	1532
hsa-miR-128-3p	MIMAT0000424	C9orf72_hsa-circRNA15715	1	2	44
hsa-miR-128-3p	MIMAT0000424	HECA_hsa-circRNA6914	1	2	0
hsa-miR-128-3p	MIMAT0000424	BCORL1_hsa-circRNA8147	1	3	45
hsa-miR-128-3p	MIMAT0000424	HMGXB4_hsa-circRNA5306	2	6	135
hsa-miR-128-3p	MIMAT0000424	BAZ1A_hsa-circRNA10424	4	3	145
hsa-miR-128-3p	MIMAT0000424	CDR2_hsa-circRNA11037	2	2	94
hsa-miR-128-3p	MIMAT0000424	CMTM3_hsa-circRNA3038	1	2	79
hsa-miR-128-3p	MIMAT0000424	SPEN_hsa-circRNA84	3	5	62
hsa-miR-128-3p	MIMAT0000424	ANKMY2_hsa-circRNA15044	1	3	142
hsa-miR-128-3p	MIMAT0000424	MAP3K5_hsa-circRNA14931	2	8	179
hsa-miR-128-3p	MIMAT0000424	RP11-2C24.9_hsa-circRNA2961	1	2	0
hsa-miR-128-3p	MIMAT0000424	RP5-862P8.2_hsa-circRNA797	1	4	66
hsa-miR-128-3p	MIMAT0000424	HCFC1_hsa-circRNA16286	2	3	1
hsa-miR-128-3p	MIMAT0000424	CD58_hsa-circRNA8669	1	3	33
hsa-miR-128-3p	MIMAT0000424	R3HDM1_hsa-circRNA4643	1	5	49
hsa-miR-128-3p	MIMAT0000424	POGZ_hsa-circRNA8729	1	4	97
hsa-miR-128-3p	MIMAT0000424	MARS_hsa-circRNA1828	1	2	0
hsa-miR-128-3p	MIMAT0000424	XRCC5_hsa-circRNA4792	1	3	23
hsa-miR-128-3p	MIMAT0000424	TMCC1_hsa-circRNA13743	1	12	182
hsa-miR-128-3p	MIMAT0000424	CPA4_hsa-circRNA7260	2	2	29
hsa-miR-128-3p	MIMAT0000424	FSTL3_hsa-circRNA3727	1	2	136
hsa-miR-128-3p	MIMAT0000424	FASTKD5_hsa-circRNA12967	1	2	1746
hsa-miR-128-3p	MIMAT0000424	ALDOC_hsa-circRNA11392	1	2	2
hsa-miR-128-3p	MIMAT0000424	ATAD2_hsa-circRNA15598	1	2	307
hsa-miR-128-3p	MIMAT0000424	CTC-432M15.3_hsa-circRNA14404	1	4	83
hsa-miR-128-3p	MIMAT0000424	CLU_hsa-circRNA15447	2	2	287
hsa-miR-128-3p	MIMAT0000424	ZFYVE9_hsa-circRNA291	1	2	0
hsa-miR-128-3p	MIMAT0000424	RPL10_hsa-circRNA8192	1	2	4
hsa-miR-128-3p	MIMAT0000424	ATP11C_hsa-circRNA16263	1	2	38
hsa-miR-128-3p	MIMAT0000424	BCL2L2-PABPN1_hsa-circRNA2226	1	3	42
hsa-miR-128-3p	MIMAT0000424	KIF5B_hsa-circRNA9098	3	18	1327
hsa-miR-128-3p	MIMAT0000424	ZBTB10_hsa-circRNA7487	1	3	38
hsa-miR-128-3p	MIMAT0000424	SLC35B3_hsa-circRNA14592	1	8	122
hsa-miR-128-3p	MIMAT0000424	PRKD1_hsa-circRNA10411	1	2	21
hsa-miR-128-3p	MIMAT0000424	SMG7_hsa-circRNA657	2	2	77
hsa-miR-128-3p	MIMAT0000424	ROCK2_hsa-circRNA12409	2	2	44
hsa-miR-128-3p	MIMAT0000424	CEP55_hsa-circRNA1034	1	2	305
hsa-miR-128-3p	MIMAT0000424	USP48_hsa-circRNA8352	1	2	51
hsa-miR-128-3p	MIMAT0000424	CREBBP_hsa-circRNA10960	1	2	47
hsa-miR-128-3p	MIMAT0000424	TNPO1_hsa-circRNA6312	1	7	467
hsa-miR-128-3p	MIMAT0000424	CDC25B_hsa-circRNA4910	1	6	162
hsa-miR-128-3p	MIMAT0000424	COL5A1_hsa-circRNA7878	2	2	428
hsa-miR-128-3p	MIMAT0000424	NUP88_hsa-circRNA11301	1	3	19
hsa-miR-128-3p	MIMAT0000424	PIK3CA_hsa-circRNA5812	2	2	24
hsa-miR-128-3p	MIMAT0000424	DOCK1_hsa-circRNA1152	1	2	16
hsa-miR-128-3p	MIMAT0000424	USP42_hsa-circRNA6988	2	5	214
hsa-miR-128-3p	MIMAT0000424	LBR_hsa-circRNA8962	2	25	1836
hsa-miR-128-3p	MIMAT0000424	LA16c-306E5.2_hsa-circRNA2826	1	2	37
hsa-miR-128-3p	MIMAT0000424	TNFRSF10B_hsa-circRNA15438	1	2	0
hsa-miR-128-3p	MIMAT0000424	PTPRJ_hsa-circRNA1326	2	2	95
hsa-miR-128-3p	MIMAT0000424	PHGDH_hsa-circRNA475	1	10	701
hsa-miR-128-3p	MIMAT0000424	KIF1C_hsa-circRNA3195	2	4	76
hsa-miR-128-3p	MIMAT0000424	FAM20B_hsa-circRNA635	1	2	173
hsa-miR-128-3p	MIMAT0000424	ZCCHC2_hsa-circRNA3696	2	2	81
hsa-miR-128-3p	MIMAT0000424	SNHG16_hsa-circRNA3529	1	2	51
hsa-miR-128-3p	MIMAT0000424	EVI5_hsa-circRNA8601	1	2	18
hsa-miR-128-3p	MIMAT0000424	SRR_hsa-circRNA3177	1	2	40
hsa-miR-128-3p	MIMAT0000424	PARK7_hsa-circRNA40	1	2	12
hsa-miR-128-3p	MIMAT0000424	CAMTA1_hsa-circRNA35	1	4	431
hsa-miR-128-3p	MIMAT0000424	BCL2L2_hsa-circRNA2224	1	2	0
hsa-miR-128-3p	MIMAT0000424	BOD1L1_hsa-circRNA13952	2	2	45
hsa-miR-128-3p	MIMAT0000424	NOL11_hsa-circRNA3487	2	5	158
hsa-miR-128-3p	MIMAT0000424	RPN1_hsa-circRNA13735	2	3	637
hsa-miR-128-3p	MIMAT0000424	HSDL2_hsa-circRNA7771	2	3	8
hsa-miR-128-3p	MIMAT0000424	UBR4_hsa-circRNA8331	2	8	81
hsa-miR-128-3p	MIMAT0000424	SRRM1_hsa-circRNA125	1	2	0
hsa-miR-128-3p	MIMAT0000424	ITGA5_hsa-circRNA9968	1	2	76
hsa-miR-128-3p	MIMAT0000424	OPA1_hsa-circRNA5854	1	2	182
hsa-miR-128-3p	MIMAT0000424	COG7_hsa-circRNA11039	1	5	115
hsa-miR-128-3p	MIMAT0000424	ABHD2_hsa-circRNA2718	1	2	214
hsa-miR-128-3p	MIMAT0000424	CIC_hsa-circRNA4109	1	24	2986
hsa-miR-128-3p	MIMAT0000424	DDX56_hsa-circRNA15123	1	2	821
hsa-miR-128-3p	MIMAT0000424	MET_hsa-circRNA7228	2	3	1402
hsa-miR-128-3p	MIMAT0000424	ABHD17C_hsa-circRNA2693	1	21	2925
hsa-miR-128-3p	MIMAT0000424	FDPS_hsa-circRNA545	1	6	374
hsa-miR-128-3p	MIMAT0000424	SYT12_hsa-circRNA1438	1	2	38
hsa-miR-128-3p	MIMAT0000424	NLN_hsa-circRNA6287	1	17	360
hsa-miR-128-3p	MIMAT0000424	FAF2_hsa-circRNA6550	1	2	232
hsa-miR-128-3p	MIMAT0000424	VPS13A_hsa-circRNA7698	1	4	334
hsa-miR-128-3p	MIMAT0000424	NAP1L4_hsa-circRNA9370	1	2	17
hsa-miR-128-3p	MIMAT0000424	SEPT8_hsa-circRNA14410	1	2	7
hsa-miR-128-3p	MIMAT0000424	MOCOS_hsa-circRNA3653	1	2	44
hsa-miR-128-3p	MIMAT0000424	RSF1_hsa-circRNA9637	1	5	169
hsa-miR-128-3p	MIMAT0000424	TUBB4B_hsa-circRNA7901	1	10	877
hsa-miR-128-3p	MIMAT0000424	INO80D_hsa-circRNA12854	3	3	18
hsa-miR-128-3p	MIMAT0000424	MTUS1_hsa-circRNA15423	2	2	51
hsa-miR-128-3p	MIMAT0000424	MDM4_hsa-circRNA703	1	11	234
hsa-miR-128-3p	MIMAT0000424	LETM1_hsa-circRNA13919	2	2	52
hsa-miR-128-3p	MIMAT0000424	ATP13A3_hsa-circRNA13877	3	3	123
hsa-miR-128-3p	MIMAT0000424	USP51_hsa-circRNA16144	1	4	62
hsa-miR-128-3p	MIMAT0000424	BYSL_hsa-circRNA6754	1	4	44
hsa-miR-128-3p	MIMAT0000424	ETF1_hsa-circRNA14440	1	2	62
hsa-miR-128-3p	MIMAT0000424	MYB_hsa-circRNA6905	1	2	0
hsa-miR-128-3p	MIMAT0000424	RPL37A_hsa-circRNA4794	1	14	483
hsa-miR-128-3p	MIMAT0000424	SLC4A7_hsa-circRNA13472	1	2	83
hsa-miR-128-3p	MIMAT0000424	EXT2_hsa-circRNA1304	1	2	399
hsa-miR-128-3p	MIMAT0000424	CCT8_hsa-circRNA13163	1	3	157
hsa-miR-128-3p	MIMAT0000424	INTS2_hsa-circRNA11596	2	2	20
hsa-miR-128-3p	MIMAT0000424	SLC38A1_hsa-circRNA9900	1	2	86
hsa-miR-128-3p	MIMAT0000424	APLP2_hsa-circRNA1610	1	2	0
hsa-miR-128-3p	MIMAT0000424	CUL4B_hsa-circRNA16226	1	3	46
hsa-miR-128-3p	MIMAT0000424	KNTC1_hsa-circRNA2033	1	2	0
hsa-miR-128-3p	MIMAT0000424	SLC39A10_hsa-circRNA4736	2	2	207
hsa-miR-128-3p	MIMAT0000424	SLC36A4_hsa-circRNA9662	1	2	788
hsa-miR-128-3p	MIMAT0000424	ITGB1_hsa-circRNA9100	2	3	2755
hsa-miR-128-3p	MIMAT0000424	COG3_hsa-circRNA2126	1	3	11
hsa-miR-128-3p	MIMAT0000424	IST1_hsa-circRNA3094	1	2	0
hsa-miR-128-3p	MIMAT0000424	RAB34_hsa-circRNA11398	2	2	103
hsa-miR-128-3p	MIMAT0000424	CDK19_hsa-circRNA14876	1	2	20
hsa-miR-128-3p	MIMAT0000424	DYRK1A_hsa-circRNA5152	1	8	243
hsa-miR-128-3p	MIMAT0000424	TRAF4_hsa-circRNA3297	1	2	153
hsa-miR-128-3p	MIMAT0000424	GPS1_hsa-circRNA3574	1	3	6
hsa-miR-128-3p	MIMAT0000424	NACC2_hsa-circRNA15986	3	4	517
hsa-miR-128-3p	MIMAT0000424	YTHDC2_hsa-circRNA6389	1	3	8
hsa-miR-128-3p	MIMAT0000424	TXNL1_hsa-circRNA11817	2	8	445
hsa-miR-128-3p	MIMAT0000424	DHX30_hsa-circRNA5554	1	2	0
hsa-miR-128-3p	MIMAT0000424	TLN1_hsa-circRNA15745	2	3	44
hsa-miR-128-3p	MIMAT0000424	TET1_hsa-circRNA948	2	2	6
hsa-miR-128-3p	MIMAT0000424	MAPK6_hsa-circRNA2589	2	3	48
hsa-miR-128-3p	MIMAT0000424	CCNT1_hsa-circRNA9913	1	3	702
hsa-miR-128-3p	MIMAT0000424	SRPK1_hsa-circRNA14718	1	3	449
hsa-miR-128-3p	MIMAT0000424	STRN4_hsa-circRNA12256	1	2	25
hsa-miR-128-3p	MIMAT0000424	RPS5_hsa-circRNA4302	2	3	114
hsa-miR-128-3p	MIMAT0000424	LAMP2_hsa-circRNA16225	1	3	72
hsa-miR-128-3p	MIMAT0000424	ACAD9_hsa-circRNA5714	2	2	24
hsa-miR-128-3p	MIMAT0000424	USP24_hsa-circRNA8528	3	3	344
hsa-miR-128-3p	MIMAT0000424	MCRIP2_hsa-circRNA2770	1	2	84
hsa-miR-128-3p	MIMAT0000424	STAU1_hsa-circRNA13088	1	4	130
hsa-miR-128-3p	MIMAT0000424	FAM192A_hsa-circRNA11106	2	2	216
hsa-miR-128-3p	MIMAT0000424	SLC25A3_hsa-circRNA1927	1	7	11
hsa-miR-128-3p	MIMAT0000424	KDM3B_hsa-circRNA6454	1	2	16
hsa-miR-128-3p	MIMAT0000424	FOXO1_hsa-circRNA10263	2	2	102
hsa-miR-128-3p	MIMAT0000424	FKBP8_hsa-circRNA12100	1	2	0
hsa-miR-128-3p	MIMAT0000424	HSPA4_hsa-circRNA6434	1	2	85
hsa-miR-128-3p	MIMAT0000424	XBP1_hsa-circRNA13286	1	2	473
hsa-miR-128-3p	MIMAT0000424	RPA2_hsa-circRNA8391	1	2	34
hsa-miR-128-3p	MIMAT0000424	TAGLN2_hsa-circRNA8806	1	2	10
hsa-miR-128-3p	MIMAT0000424	MFN2_hsa-circRNA68	1	3	356
hsa-miR-128-3p	MIMAT0000424	POLR1B_hsa-circRNA4590	1	2	32
hsa-miR-128-3p	MIMAT0000424	IP6K2_hsa-circRNA13534	1	4	56
hsa-miR-128-3p	MIMAT0000424	TACC1_hsa-circRNA7424	1	3	94
hsa-miR-128-3p	MIMAT0000424	USP1_hsa-circRNA322	1	2	0
hsa-miR-128-3p	MIMAT0000424	NUP37_hsa-circRNA10083	1	4	181
hsa-miR-128-3p	MIMAT0000424	MIER2_hsa-circRNA11851	1	4	15
hsa-miR-128-3p	MIMAT0000424	FOXK2_hsa-circRNA3578	1	2	72
hsa-miR-128-3p	MIMAT0000424	MDH1_hsa-circRNA4457	1	2	27
hsa-miR-128-3p	MIMAT0000424	SEC14L1_hsa-circRNA3536	1	2	136
hsa-miR-128-3p	MIMAT0000424	TSEN54_hsa-circRNA3515	2	2	24
hsa-miR-128-3p	MIMAT0000424	BRD8_hsa-circRNA14433	2	2	12
hsa-miR-128-3p	MIMAT0000424	NID1_hsa-circRNA8999	1	2	22
hsa-miR-128-3p	MIMAT0000424	MCM4_hsa-circRNA7445	1	2	80
hsa-miR-128-3p	MIMAT0000424	SF3B3_hsa-circRNA3091	2	3	209
hsa-miR-128-3p	MIMAT0000424	LAPTM4B_hsa-circRNA7516	1	3	1450
hsa-miR-128-3p	MIMAT0000424	MRPS35_hsa-circRNA1722	1	5	220
hsa-miR-128-3p	MIMAT0000424	STAMBPL1_hsa-circRNA1019	1	2	37
hsa-miR-128-3p	MIMAT0000424	PPA1_hsa-circRNA9163	1	2	49
hsa-miR-128-3p	MIMAT0000424	TMEM167A_hsa-circRNA14350	3	3	133
hsa-miR-128-3p	MIMAT0000424	TBC1D5_hsa-circRNA13462	2	2	3
hsa-miR-128-3p	MIMAT0000424	RNMT_hsa-circRNA3619	1	6	127
hsa-miR-128-3p	MIMAT0000424	MRPS7_hsa-circRNA3513	1	5	208
hsa-miR-128-3p	MIMAT0000424	SMOC1_hsa-circRNA2353	1	2	716
hsa-miR-128-3p	MIMAT0000424	KIF1A_hsa-circRNA12939	1	5	19
hsa-miR-128-3p	MIMAT0000424	NOTCH2_hsa-circRNA8679	7	6	76
hsa-miR-128-3p	MIMAT0000424	PHLDA2_hsa-circRNA9369	1	3	557
hsa-miR-128-3p	MIMAT0000424	HNRNPH1_hsa-circRNA14556	1	3	2275
hsa-miR-128-3p	MIMAT0000424	NOMO1_hsa-circRNA2866	1	2	2
hsa-miR-128-3p	MIMAT0000424	MIEF1_hsa-circRNA5338	1	7	73
hsa-miR-128-3p	MIMAT0000424	FANCI_hsa-circRNA2719	1	3	18
hsa-miR-128-3p	MIMAT0000424	RANBP2_hsa-circRNA4580	1	10	1511
hsa-miR-128-3p	MIMAT0000424	RPL10A_hsa-circRNA6731	1	3	5
hsa-miR-128-3p	MIMAT0000424	TTC3_hsa-circRNA5151	2	2	65
hsa-miR-128-3p	MIMAT0000424	TPX2_hsa-circRNA4965	1	2	36
hsa-miR-128-3p	MIMAT0000424	ZNF106_hsa-circRNA10683	2	5	215
hsa-miR-128-3p	MIMAT0000424	PRKD3_hsa-circRNA12467	2	2	44
hsa-miR-128-3p	MIMAT0000424	NDFIP2_hsa-circRNA2164	1	2	42
hsa-miR-128-3p	MIMAT0000424	ST13_hsa-circRNA13358	1	2	2
hsa-miR-128-3p	MIMAT0000424	NELFCD_hsa-circRNA5086	2	2	37
hsa-miR-128-3p	MIMAT0000424	MCL1_hsa-circRNA8709	1	6	14
hsa-miR-128-3p	MIMAT0000424	ATP6AP2_hsa-circRNA7983	1	3	157
hsa-miR-128-3p	MIMAT0000424	GREB1L_hsa-circRNA3623	2	2	38
hsa-miR-128-3p	MIMAT0000424	RAPGEF1_hsa-circRNA15962	2	2	265
hsa-miR-128-3p	MIMAT0000424	HMGN1_hsa-circRNA13192	1	2	41
hsa-miR-128-3p	MIMAT0000424	RCBTB1_hsa-circRNA10294	2	3	102
hsa-miR-128-3p	MIMAT0000424	IPP_hsa-circRNA8490	1	2	69
hsa-miR-128-3p	MIMAT0000424	SPIRE2_hsa-circRNA3156	1	2	0
hsa-miR-128-3p	MIMAT0000424	STAG3L5P-PVRIG2P-PILRB_hsa-circRNA7182	1	2	0
hsa-miR-128-3p	MIMAT0000424	NOTCH1_hsa-circRNA15994	2	3	68
hsa-miR-128-3p	MIMAT0000424	ORC4_hsa-circRNA12723	1	4	179
hsa-miR-128-3p	MIMAT0000424	CDC42BPA_hsa-circRNA8973	1	2	32
hsa-miR-128-3p	MIMAT0000424	VANGL1_hsa-circRNA465	2	14	479
hsa-miR-128-3p	MIMAT0000424	DDX1_hsa-circRNA4337	1	5	116
hsa-miR-128-3p	MIMAT0000424	DDX21_hsa-circRNA952	1	2	0
hsa-miR-128-3p	MIMAT0000424	UTP14A_hsa-circRNA8145	1	2	9
hsa-miR-128-3p	MIMAT0000424	STK3_hsa-circRNA15559	2	2	21
hsa-miR-128-3p	MIMAT0000424	MGRN1_hsa-circRNA2834	2	3	18
hsa-miR-128-3p	MIMAT0000424	UGP2_hsa-circRNA4459	1	5	441
hsa-miR-128-3p	MIMAT0000424	HNRNPA2B1_hsa-circRNA15067	2	10	1438
hsa-miR-128-3p	MIMAT0000424	FAM208B_hsa-circRNA837	1	7	69
hsa-miR-128-3p	MIMAT0000424	PROS1_hsa-circRNA13649	1	2	0
hsa-miR-128-3p	MIMAT0000424	KDM5C_hsa-circRNA16129	1	2	0
hsa-miR-128-3p	MIMAT0000424	TRABD_hsa-circRNA5393	1	2	55
hsa-miR-128-3p	MIMAT0000424	ZMYM5_hsa-circRNA10215	1	2	13
hsa-miR-128-3p	MIMAT0000424	LZTS2_hsa-circRNA1068	1	2	0
hsa-miR-128-3p	MIMAT0000424	XPO6_hsa-circRNA11050	1	4	25
hsa-miR-128-3p	MIMAT0000424	AKAP1_hsa-circRNA3451	1	2	141
hsa-miR-128-3p	MIMAT0000424	PPP1CC_hsa-circRNA10120	1	2	0
hsa-miR-128-3p	MIMAT0000424	FBN1_hsa-circRNA10710	4	4	187
hsa-miR-128-3p	MIMAT0000424	MASTL_hsa-circRNA888	1	6	2331
hsa-miR-128-3p	MIMAT0000424	AGPS_hsa-circRNA4705	1	2	469
hsa-miR-128-3p	MIMAT0000424	ARHGAP42_hsa-circRNA1523	2	2	370
hsa-miR-128-3p	MIMAT0000424	CD151_hsa-circRNA1186	1	2	101
hsa-miR-128-3p	MIMAT0000424	AGO2_hsa-circRNA15623	2	7	537
hsa-miR-128-3p	MIMAT0000424	PMAIP1_hsa-circRNA3691	2	13	1546
hsa-miR-128-3p	MIMAT0000424	CD69_hsa-circRNA9838	2	2	81
hsa-miR-128-3p	MIMAT0000424	AHCTF1_hsa-circRNA9015	1	2	22
hsa-miR-128-3p	MIMAT0000424	TNRC6A_hsa-circRNA2913	1	7	2869
hsa-miR-128-3p	MIMAT0000424	GNAS_hsa-circRNA5085	1	2	45
hsa-miR-128-3p	MIMAT0000424	PPTC7_hsa-circRNA10117	1	3	176
hsa-miR-128-3p	MIMAT0000424	SERAC1_hsa-circRNA14970	1	6	21
hsa-miR-128-3p	MIMAT0000424	PHIP_hsa-circRNA14811	1	3	2
hsa-miR-128-3p	MIMAT0000424	NOD1_hsa-circRNA15078	1	2	61
hsa-miR-128-3p	MIMAT0000424	SLC20A1_hsa-circRNA4592	1	4	39
hsa-miR-128-3p	MIMAT0000424	HSP90AB1_hsa-circRNA6778	2	2	3
hsa-miR-128-3p	MIMAT0000424	LIN54_hsa-circRNA14049	1	14	618
hsa-miR-128-3p	MIMAT0000424	SKA2_hsa-circRNA11586	1	5	1
hsa-miR-128-3p	MIMAT0000424	HPS1_hsa-circRNA9248	1	2	0
hsa-miR-128-3p	MIMAT0000424	CTNNB1_hsa-circRNA5521	1	4	165
hsa-miR-128-3p	MIMAT0000424	IPO9_hsa-circRNA686	1	2	0
hsa-miR-128-3p	MIMAT0000424	POLDIP3_hsa-circRNA13372	1	2	18
hsa-miR-128-3p	MIMAT0000424	RRM2_hsa-circRNA4326	2	12	330
hsa-miR-128-3p	MIMAT0000424	TAF1_hsa-circRNA8068	1	3	312
hsa-miR-128-3p	MIMAT0000424	THSD4_hsa-circRNA2644	2	2	25
hsa-miR-128-3p	MIMAT0000424	SMU1_hsa-circRNA15720	2	2	9
hsa-miR-128-3p	MIMAT0000424	MVB12B_hsa-circRNA7801	2	3	3
hsa-miR-128-3p	MIMAT0000424	ABI1_hsa-circRNA9083	1	2	204
hsa-miR-128-3p	MIMAT0000424	CNN3_hsa-circRNA8616	2	12	248
hsa-miR-128-3p	MIMAT0000424	GNL2_hsa-circRNA8444	1	2	82
hsa-miR-128-3p	MIMAT0000424	NACC1_hsa-circRNA3890	1	2	2
hsa-miR-128-3p	MIMAT0000424	NAA25_hsa-circRNA10124	1	2	43
hsa-miR-128-3p	MIMAT0000424	SUCLG1_hsa-circRNA12579	2	4	546
hsa-miR-128-3p	MIMAT0000424	SEC61A1_hsa-circRNA5710	3	6	477
hsa-miR-128-3p	MIMAT0000424	UBR1_hsa-circRNA10689	3	2	169
hsa-miR-128-3p	MIMAT0000424	URI1_hsa-circRNA3991	1	2	178
hsa-miR-128-3p	MIMAT0000424	CNOT1_hsa-circRNA11117	2	2	6
hsa-miR-128-3p	MIMAT0000424	ASF1B_hsa-circRNA12047	3	4	79
hsa-miR-128-3p	MIMAT0000424	IARS2_hsa-circRNA752	1	2	170
hsa-miR-128-3p	MIMAT0000424	TMEM147-AS1_hsa-circRNA12148	1	2	1
hsa-miR-128-3p	MIMAT0000424	ELL2_hsa-circRNA14365	2	20	1213
hsa-miR-128-3p	MIMAT0000424	CENPM_hsa-circRNA13365	1	2	83
hsa-miR-128-3p	MIMAT0000424	QKI_hsa-circRNA6956	1	4	33
hsa-miR-128-3p	MIMAT0000424	PHF5A_hsa-circRNA13360	1	2	60
hsa-miR-128-3p	MIMAT0000424	GGNBP2_hsa-circRNA3323	1	6	114
hsa-miR-128-3p	MIMAT0000424	TOP2B_hsa-circRNA13469	2	6	81
hsa-miR-128-3p	MIMAT0000424	GBF1_hsa-circRNA1075	1	2	0
hsa-miR-128-3p	MIMAT0000424	POMK_hsa-circRNA7441	1	4	43
hsa-miR-128-3p	MIMAT0000424	PLXNA1_hsa-circRNA5706	3	3	276
hsa-miR-128-3p	MIMAT0000424	SDE2_hsa-circRNA8966	1	2	42
hsa-miR-128-3p	MIMAT0000424	HIF1AN_hsa-circRNA1062	1	2	9
hsa-miR-128-3p	MIMAT0000424	LGR4_hsa-circRNA9440	4	4	7602
hsa-miR-128-3p	MIMAT0000424	TRRAP_hsa-circRNA7162	2	2	148
hsa-miR-128-3p	MIMAT0000424	ASNS_hsa-circRNA15211	1	3	85
hsa-miR-128-3p	MIMAT0000424	FAM208A_hsa-circRNA13601	1	4	50
hsa-miR-128-3p	MIMAT0000424	PYGB_hsa-circRNA4959	1	2	20
hsa-miR-128-3p	MIMAT0000424	FBXO11_hsa-circRNA12500	1	5	107
hsa-miR-128-3p	MIMAT0000424	SP2_hsa-circRNA3415	2	5	40
hsa-miR-128-3p	MIMAT0000424	POLR3C_hsa-circRNA8688	1	15	975
hsa-miR-128-3p	MIMAT0000424	FIP1L1_hsa-circRNA5991	1	8	142
hsa-miR-128-3p	MIMAT0000424	LASP1_hsa-circRNA3333	2	2	316
hsa-miR-128-3p	MIMAT0000424	ATP2C1_hsa-circRNA5725	1	2	148
hsa-miR-128-3p	MIMAT0000424	BAGE2_hsa-circRNA13143	1	2	10
hsa-miR-128-3p	MIMAT0000424	AGO1_hsa-circRNA203	3	2	39
hsa-miR-128-3p	MIMAT0000424	ABCC4_hsa-circRNA10329	1	2	49
hsa-miR-128-3p	MIMAT0000424	NCKAP1_hsa-circRNA12804	1	3	143
hsa-miR-128-3p	MIMAT0000424	PPP4C_hsa-circRNA2950	2	5	257
hsa-miR-128-3p	MIMAT0000424	INSR_hsa-circRNA11946	2	2	65
hsa-miR-128-3p	MIMAT0000424	TMEM41A_hsa-circRNA13859	2	2	128
hsa-miR-128-3p	MIMAT0000424	RP11-458D21.5_hsa-circRNA482	1	4	44
hsa-miR-128-3p	MIMAT0000424	LETMD1_hsa-circRNA1770	2	5	194
hsa-miR-128-3p	MIMAT0000424	NDUFAF6_hsa-circRNA7508	1	4	48
hsa-miR-128-3p	MIMAT0000424	NDUFAF1_hsa-circRNA10674	1	2	7
hsa-miR-128-3p	MIMAT0000424	NRDC_hsa-circRNA8506	3	2	284
hsa-miR-128-3p	MIMAT0000424	MITF_hsa-circRNA5623	1	2	136
hsa-miR-128-3p	MIMAT0000424	RPS15A_hsa-circRNA11023	1	2	336
hsa-miR-128-3p	MIMAT0000424	TOM1L1_hsa-circRNA3444	1	2	279
hsa-miR-128-3p	MIMAT0000424	CTAGE5_hsa-circRNA2273	1	2	395
hsa-miR-128-3p	MIMAT0000424	ANP32E_hsa-circRNA8707	3	25	2964
hsa-miR-128-3p	MIMAT0000424	SMAP2_hsa-circRNA226	1	2	0
hsa-miR-128-3p	MIMAT0000424	KDM4C_hsa-circRNA7619	2	2	22
hsa-miR-128-3p	MIMAT0000424	SCAMP3_hsa-circRNA8775	1	4	61
hsa-miR-128-3p	MIMAT0000424	PKN2_hsa-circRNA377	1	2	108
hsa-miR-128-3p	MIMAT0000424	ZCCHC11_hsa-circRNA8512	1	2	85
hsa-miR-128-3p	MIMAT0000424	ODC1_hsa-circRNA12406	1	3	1
hsa-miR-128-3p	MIMAT0000424	ANKRD28_hsa-circRNA13458	2	2	91
hsa-miR-128-3p	MIMAT0000424	STIL_hsa-circRNA8499	1	2	104
hsa-miR-128-3p	MIMAT0000424	PRCP_hsa-circRNA9646	1	2	467
hsa-miR-128-3p	MIMAT0000424	EIF3B_hsa-circRNA6976	1	4	9
hsa-miR-128-3p	MIMAT0000424	MDFIC_hsa-circRNA7225	1	3	192
hsa-miR-128-3p	MIMAT0000424	ZNF792_hsa-circRNA12145	2	2	24
hsa-miR-128-3p	MIMAT0000424	LIMK1_hsa-circRNA7104	1	8	628
hsa-miR-128-3p	MIMAT0000424	MELK_hsa-circRNA7663	1	2	25
hsa-miR-128-3p	MIMAT0000424	MAPK9_hsa-circRNA14561	1	2	31
hsa-miR-128-3p	MIMAT0000424	PWWP2A_hsa-circRNA14504	1	4	191
hsa-miR-128-3p	MIMAT0000424	GNG12_hsa-circRNA8547	2	10	1460
hsa-miR-128-3p	MIMAT0000424	PARPBP_hsa-circRNA1941	1	2	16
hsa-miR-128-3p	MIMAT0000424	TP53INP1_hsa-circRNA15552	2	6	83
hsa-miR-128-3p	MIMAT0000424	NOMO3_hsa-circRNA2866	2	3	7
hsa-miR-128-3p	MIMAT0000424	FNIP1_hsa-circRNA14404	2	4	114
hsa-miR-128-3p	MIMAT0000424	RPL28_hsa-circRNA4269	1	2	3
hsa-miR-128-3p	MIMAT0000424	GNPAT_hsa-circRNA792	1	2	31
hsa-miR-128-3p	MIMAT0000424	WDR3_hsa-circRNA472	1	3	1466
hsa-miR-128-3p	MIMAT0000424	CLN6_hsa-circRNA10798	1	2	153
hsa-miR-128-3p	MIMAT0000424	WDR75_hsa-circRNA4725	1	2	19
hsa-miR-128-3p	MIMAT0000424	OSBPL2_hsa-circRNA5094	2	3	80
hsa-miR-128-3p	MIMAT0000424	CTDSP2_hsa-circRNA10011	2	5	86
hsa-miR-128-3p	MIMAT0000424	RABEP1_hsa-circRNA3198	2	3	16
hsa-miR-128-3p	MIMAT0000424	LAMC1_hsa-circRNA655	2	3	18
hsa-miR-128-3p	MIMAT0000424	RP11-423H2.1_hsa-circRNA6562	1	4	21
hsa-miR-128-3p	MIMAT0000424	MTCH1_hsa-circRNA14723	1	4	413
hsa-miR-128-3p	MIMAT0000424	PXDN_hsa-circRNA12393	2	3	4073
hsa-miR-128-3p	MIMAT0000424	INO80B_hsa-circRNA4503	1	6	62
hsa-miR-128-3p	MIMAT0000424	LY6E_hsa-circRNA7571	1	2	150
hsa-miR-128-3p	MIMAT0000424	LUZP1_hsa-circRNA8354	3	3	21
hsa-miR-128-3p	MIMAT0000424	SRRM2_hsa-circRNA2813	1	5	1
hsa-miR-128-3p	MIMAT0000424	DEPDC1B_hsa-circRNA14303	1	7	1095
hsa-miR-128-3p	MIMAT0000424	FNBP1_hsa-circRNA15959	1	2	14
hsa-miR-128-3p	MIMAT0000424	FAM193B_hsa-circRNA14544	1	4	83
hsa-miR-128-3p	MIMAT0000424	LONRF1_hsa-circRNA15416	1	3	1
hsa-miR-128-3p	MIMAT0000424	MIOS_hsa-circRNA6990	1	4	319
hsa-miR-128-3p	MIMAT0000424	KDELR2_hsa-circRNA15028	1	20	876
hsa-miR-128-3p	MIMAT0000424	TMEM248_hsa-circRNA7096	1	2	392
hsa-miR-128-3p	MIMAT0000424	ZFR_hsa-circRNA14256	2	19	2936
hsa-miR-128-3p	MIMAT0000424	CCDC50_hsa-circRNA5853	1	3	12
hsa-miR-128-3p	MIMAT0000424	ARID1B_hsa-circRNA6941	3	3	43
hsa-miR-128-3p	MIMAT0000424	KIF11_hsa-circRNA1030	2	2	75
hsa-miR-128-3p	MIMAT0000424	TGFBR3_hsa-circRNA8598	1	3	57
hsa-miR-128-3p	MIMAT0000424	PARP9_hsa-circRNA13706	1	2	245
hsa-miR-128-3p	MIMAT0000424	SKI_hsa-circRNA19	1	2	0
hsa-miR-128-3p	MIMAT0000424	PREPL_hsa-circRNA12489	2	2	13
hsa-miR-128-3p	MIMAT0000424	RUNX1_hsa-circRNA13181	1	5	2879
hsa-miR-128-3p	MIMAT0000424	NUDCD1_hsa-circRNA15579	1	2	296
hsa-miR-128-3p	MIMAT0000424	VBP1_hsa-circRNA8204	1	2	0
hsa-miR-128-3p	MIMAT0000424	DCAF1_hsa-circRNA13571	1	2	12
hsa-miR-128-3p	MIMAT0000424	GINS1_hsa-circRNA4960	1	2	407
hsa-miR-128-3p	MIMAT0000424	BCL3_hsa-circRNA4124	1	3	116
hsa-miR-128-3p	MIMAT0000424	ITGAV_hsa-circRNA4721	2	2	212
hsa-miR-128-3p	MIMAT0000424	HP1BP3_hsa-circRNA8345	1	2	0
hsa-miR-128-3p	MIMAT0000424	SMAD5_hsa-circRNA6449	1	3	552
hsa-miR-128-3p	MIMAT0000424	EIF4G1_hsa-circRNA5832	2	5	98
hsa-miR-128-3p	MIMAT0000424	LPIN2_hsa-circRNA11751	1	2	81
hsa-miR-128-3p	MIMAT0000424	SGMS1_hsa-circRNA9132	1	2	64
hsa-miR-128-3p	MIMAT0000424	SETD2_hsa-circRNA13512	1	2	33
hsa-miR-128-3p	MIMAT0000424	GPR176_hsa-circRNA10664	1	5	52
hsa-miR-128-3p	MIMAT0000424	EML4_hsa-circRNA4415	1	2	0
hsa-miR-128-3p	MIMAT0000424	CLCN3_hsa-circRNA6170	2	2	59
hsa-miR-128-3p	MIMAT0000424	ACTB_hsa-circRNA15021	1	5	1583
hsa-miR-128-3p	MIMAT0000424	TFRC_hsa-circRNA13887	2	4	1079
hsa-miR-128-3p	MIMAT0000424	FBXW11_hsa-circRNA14518	1	2	85
hsa-miR-128-3p	MIMAT0000424	TOR1B_hsa-circRNA7844	1	2	0
hsa-miR-128-3p	MIMAT0000424	TRIO_hsa-circRNA6216	2	4	452
hsa-miR-128-3p	MIMAT0000424	DTX3_hsa-circRNA1834	1	2	0
hsa-miR-128-3p	MIMAT0000424	MTMR4_hsa-circRNA11582	2	3	54
hsa-miR-128-3p	MIMAT0000424	DICER1_hsa-circRNA10577	2	2	386
hsa-miR-128-3p	MIMAT0000424	CSNK2B_hsa-circRNA6688	1	2	53
hsa-miR-128-3p	MIMAT0000424	HDGF_hsa-circRNA8796	1	2	0
hsa-miR-128-3p	MIMAT0000424	SNRNP40_hsa-circRNA8404	1	2	85
hsa-miR-128-3p	MIMAT0000424	SLC7A5_hsa-circRNA11226	1	2	1512
hsa-miR-128-3p	MIMAT0000424	EXOSC8_hsa-circRNA2107	1	4	707
hsa-miR-128-3p	MIMAT0000424	PCNX1_hsa-circRNA2354	2	3	36
hsa-miR-128-3p	MIMAT0000424	ATP5B_hsa-circRNA9993	1	4	3
hsa-miR-128-3p	MIMAT0000424	LCLAT1_hsa-circRNA4386	1	4	450
hsa-miR-128-3p	MIMAT0000424	CD164_hsa-circRNA14866	1	5	50
hsa-miR-128-3p	MIMAT0000424	SPTBN1_hsa-circRNA4442	1	2	40
hsa-miR-128-3p	MIMAT0000424	ATP1A1_hsa-circRNA468	2	2	3230
hsa-miR-128-3p	MIMAT0000424	SMARCA2_hsa-circRNA7605	1	9	474
hsa-miR-128-3p	MIMAT0000424	PRRC2B_hsa-circRNA7860	1	3	1
hsa-miR-128-3p	MIMAT0000424	RP11-146B14.1_hsa-circRNA7619	2	2	22
hsa-miR-128-3p	MIMAT0000424	NEK2_hsa-circRNA8935	1	8	421
hsa-miR-128-3p	MIMAT0000424	ABHD5_hsa-circRNA5529	1	2	86
hsa-miR-128-3p	MIMAT0000424	DCAF7_hsa-circRNA3474	2	21	1273
hsa-miR-128-3p	MIMAT0000424	EPB41L4A_hsa-circRNA14382	2	2	66
hsa-miR-128-3p	MIMAT0000424	CAPZA1_hsa-circRNA455	2	3	84
hsa-miR-128-3p	MIMAT0000424	TMTC4_hsa-circRNA10336	1	2	18
hsa-miR-128-3p	MIMAT0000424	RAD50_hsa-circRNA6431	1	2	29
hsa-miR-128-3p	MIMAT0000424	CPOX_hsa-circRNA13653	1	2	0
hsa-miR-128-3p	MIMAT0000424	STIL_hsa-circRNA8500	1	5	17
hsa-miR-128-3p	MIMAT0000424	FAM102B_hsa-circRNA422	3	2	3239
hsa-miR-128-3p	MIMAT0000424	CSDE1_hsa-circRNA8666	3	10	788
hsa-miR-128-3p	MIMAT0000424	MBNL1_hsa-circRNA5778	2	3	7
hsa-miR-128-3p	MIMAT0000424	NOL9_hsa-circRNA8276	1	2	0
hsa-miR-128-3p	MIMAT0000424	UTP20_hsa-circRNA1937	1	2	90
hsa-miR-128-3p	MIMAT0000424	CUL2_hsa-circRNA9103	1	2	18
hsa-miR-128-3p	MIMAT0000424	NGLY1_hsa-circRNA13470	1	3	23
hsa-miR-128-3p	MIMAT0000424	COQ10A_hsa-circRNA1822	1	10	432
hsa-miR-128-3p	MIMAT0000424	CAPZB_hsa-circRNA8337	2	2	52
hsa-miR-128-3p	MIMAT0000424	PRCC_hsa-circRNA569	1	3	13
hsa-miR-128-3p	MIMAT0000424	CLIP4_hsa-circRNA4383	2	3	377
hsa-miR-128-3p	MIMAT0000424	FSTL1_hsa-circRNA13695	1	8	1162
hsa-miR-128-3p	MIMAT0000424	ATXN7L2_hsa-circRNA433	1	2	23
hsa-miR-128-3p	MIMAT0000424	TXNDC15_hsa-circRNA6443	1	2	46
hsa-miR-128-3p	MIMAT0000424	KTN1_hsa-circRNA2305	1	2	0
hsa-miR-128-3p	MIMAT0000424	CDS2_hsa-circRNA4920	1	2	0
hsa-miR-128-3p	MIMAT0000424	MCCC2_hsa-circRNA6309	1	4	36
hsa-miR-128-3p	MIMAT0000424	MARCH6_hsa-circRNA6213	2	4	4039
hsa-miR-128-3p	MIMAT0000424	TMEM41B_hsa-circRNA9409	2	8	1863
hsa-miR-128-3p	MIMAT0000424	DNAJB1_hsa-circRNA12055	1	6	62
hsa-miR-128-3p	MIMAT0000424	SLK_hsa-circRNA1092	1	2	14
hsa-miR-128-3p	MIMAT0000424	VDAC3_hsa-circRNA7437	1	11	1013
hsa-miR-128-3p	MIMAT0000424	CNOT11_hsa-circRNA4563	1	4	812
hsa-miR-128-3p	MIMAT0000424	TJP1_hsa-circRNA10632	3	2	507
hsa-miR-128-3p	MIMAT0000424	SARAF_hsa-circRNA15458	1	6	138
hsa-miR-128-3p	MIMAT0000424	ZSWIM8_hsa-circRNA987	2	3	8
hsa-miR-128-3p	MIMAT0000424	TRAF6_hsa-circRNA9459	1	2	0
hsa-miR-128-3p	MIMAT0000424	XPOT_hsa-circRNA1853	1	2	126
hsa-miR-128-3p	MIMAT0000424	RARS_hsa-circRNA6529	1	6	246
hsa-miR-128-3p	MIMAT0000424	SART3_hsa-circRNA10103	1	3	23
hsa-miR-128-3p	MIMAT0000424	USP7_hsa-circRNA10982	1	2	0
hsa-miR-128-3p	MIMAT0000424	TMEM165_hsa-circRNA5994	1	2	134
hsa-miR-128-3p	MIMAT0000424	PITHD1_hsa-circRNA119	1	14	912
hsa-miR-128-3p	MIMAT0000424	MED30_hsa-circRNA7541	1	3	10
hsa-miR-128-3p	MIMAT0000424	RPLP0_hsa-circRNA10152	1	3	3
hsa-miR-128-3p	MIMAT0000424	ANKRD17_hsa-circRNA14030	2	2	7
hsa-miR-128-3p	MIMAT0000424	WDR6_hsa-circRNA5561	1	2	0
hsa-miR-128-3p	MIMAT0000424	TP53I13_hsa-circRNA3305	1	4	99
hsa-miR-128-3p	MIMAT0000424	NLN_hsa-circRNA6288	1	7	363
hsa-miR-128-3p	MIMAT0000424	ESYT1_hsa-circRNA1817	2	2	43
hsa-miR-128-3p	MIMAT0000424	ADD3_hsa-circRNA1101	1	3	33
hsa-miR-128-3p	MIMAT0000424	YAP1_hsa-circRNA1524	3	2	677
hsa-miR-128-3p	MIMAT0000424	ZFX_hsa-circRNA7968	1	3	18
hsa-miR-128-3p	MIMAT0000424	TROVE2_hsa-circRNA669	1	18	654
hsa-miR-128-3p	MIMAT0000424	B4GALT6_hsa-circRNA11784	1	11	280
hsa-miR-128-3p	MIMAT0000424	ZNF330_hsa-circRNA6124	1	3	1
hsa-miR-128-3p	MIMAT0000424	TWSG1_hsa-circRNA3601	1	2	28
hsa-miR-128-3p	MIMAT0000424	LAPTM4A_hsa-circRNA12417	1	8	19
hsa-miR-128-3p	MIMAT0000424	HEATR1_hsa-circRNA9001	1	2	687
hsa-miR-128-3p	MIMAT0000424	NUP188_hsa-circRNA7836	1	4	526
hsa-miR-128-3p	MIMAT0000424	MEGF8_hsa-circRNA4111	1	2	0
hsa-miR-128-3p	MIMAT0000424	TMTC3_hsa-circRNA1910	1	16	704
hsa-miR-128-3p	MIMAT0000424	SP1_hsa-circRNA1793	2	5	232
hsa-miR-128-3p	MIMAT0000424	PPP2R1B_hsa-circRNA9702	1	4	78
hsa-miR-128-3p	MIMAT0000424	LNPEP_hsa-circRNA6370	1	2	76
hsa-miR-128-3p	MIMAT0000424	TM9SF3_hsa-circRNA9236	1	2	188
hsa-miR-128-3p	MIMAT0000424	MND1_hsa-circRNA6147	2	2	345
hsa-miR-128-3p	MIMAT0000424	SRPK2_hsa-circRNA15265	1	3	28
hsa-miR-128-3p	MIMAT0000424	TNPO3_hsa-circRNA15310	1	2	173
hsa-miR-128-3p	MIMAT0000424	NUP205_hsa-circRNA7275	1	2	508
hsa-miR-128-3p	MIMAT0000424	PLOD2_hsa-circRNA13779	1	6	381
hsa-miR-128-3p	MIMAT0000424	ABCB7_hsa-circRNA16168	1	2	178
hsa-miR-128-3p	MIMAT0000424	MTM1_hsa-circRNA8168	1	3	21
hsa-miR-128-3p	MIMAT0000424	DHRS7_hsa-circRNA10479	1	2	53
hsa-miR-128-3p	MIMAT0000424	BTAF1_hsa-circRNA1028	1	7	161
hsa-miR-128-3p	MIMAT0000424	DDAH1_hsa-circRNA8581	3	6	1444
hsa-miR-128-3p	MIMAT0000424	KDM3A_hsa-circRNA4531	2	4	270
hsa-miR-128-3p	MIMAT0000424	VSIG10_hsa-circRNA10146	1	2	22
hsa-miR-128-3p	MIMAT0000424	PSMC2_hsa-circRNA7212	1	2	88
hsa-miR-128-3p	MIMAT0000424	UBE2O_hsa-circRNA11679	2	2	0
hsa-miR-128-3p	MIMAT0000424	MTMR14_hsa-circRNA5416	1	3	38
hsa-miR-128-3p	MIMAT0000424	EIF4EBP2_hsa-circRNA963	1	2	0
hsa-miR-128-3p	MIMAT0000424	UROS_hsa-circRNA9328	1	2	33
hsa-miR-128-3p	MIMAT0000424	GGA3_hsa-circRNA11655	1	2	0
hsa-miR-128-3p	MIMAT0000424	RP11-231C18.3_hsa-circRNA5991	1	8	142
hsa-miR-128-3p	MIMAT0000424	MAPK1IP1L_hsa-circRNA2302	1	2	29
hsa-miR-128-3p	MIMAT0000424	SPPL2A_hsa-circRNA10726	2	3	115
hsa-miR-128-3p	MIMAT0000424	NNT_hsa-circRNA6258	1	2	905
hsa-miR-128-3p	MIMAT0000424	SCCPDH_hsa-circRNA824	1	2	64
hsa-miR-128-3p	MIMAT0000424	N4BP2_hsa-circRNA5969	1	2	15
hsa-miR-128-3p	MIMAT0000424	TMEM39A_hsa-circRNA13688	1	2	27
hsa-miR-128-3p	MIMAT0000424	FAM189B_hsa-circRNA8774	1	2	0
hsa-miR-128-3p	MIMAT0000424	SLC39A6_hsa-circRNA11791	1	8	49
hsa-miR-128-3p	MIMAT0000424	SLC38A6_hsa-circRNA2321	1	2	81
hsa-miR-128-3p	MIMAT0000424	CIRBP_hsa-circRNA3745	1	2	0
hsa-miR-128-3p	MIMAT0000424	SNUPN_hsa-circRNA10832	1	2	181
hsa-miR-128-3p	MIMAT0000424	HUWE1_hsa-circRNA16135	2	2	2
hsa-miR-128-3p	MIMAT0000424	KIF1B_hsa-circRNA54	4	7	510
hsa-miR-128-3p	MIMAT0000424	DFNA5_hsa-circRNA15061	1	2	104
hsa-miR-128-3p	MIMAT0000424	ELL_hsa-circRNA12099	2	7	158
hsa-miR-128-3p	MIMAT0000424	PFKM_hsa-circRNA1754	1	2	265
hsa-miR-128-3p	MIMAT0000424	ZC3H11A_hsa-circRNA700	1	6	16
hsa-miR-128-3p	MIMAT0000424	USP18_hsa-circRNA5210	1	2	52
hsa-miR-128-3p	MIMAT0000424	CD55_hsa-circRNA717	1	8	2638
hsa-miR-128-3p	MIMAT0000424	ELP6_hsa-circRNA13516	1	3	45
hsa-miR-128-3p	MIMAT0000424	SUPT6H_hsa-circRNA3295	1	3	51
hsa-miR-128-3p	MIMAT0000424	YOD1_hsa-circRNA8925	2	14	1368
hsa-miR-128-3p	MIMAT0000424	ARFGEF2_hsa-circRNA5058	2	4	166
hsa-miR-128-3p	MIMAT0000424	NOMO2_hsa-circRNA11022	2	2	3
hsa-miR-128-3p	MIMAT0000424	KLF13_hsa-circRNA2505	1	2	16
hsa-miR-128-3p	MIMAT0000424	OGDH_hsa-circRNA7063	2	5	163
hsa-miR-128-3p	MIMAT0000424	PPP1R12A_hsa-circRNA10041	1	2	88
hsa-miR-128-3p	MIMAT0000424	SCART1_hsa-circRNA1167	1	2	0
hsa-miR-128-3p	MIMAT0000424	TMSB10_hsa-circRNA4515	1	6	809
hsa-miR-128-3p	MIMAT0000424	AFF4_hsa-circRNA14411	2	17	731
hsa-miR-128-3p	MIMAT0000424	EPHA2_hsa-circRNA8310	3	4	323
hsa-miR-128-3p	MIMAT0000424	NAA60_hsa-circRNA2826	1	2	37
hsa-miR-128-3p	MIMAT0000424	ALG9_hsa-circRNA9703	1	2	9
hsa-miR-128-3p	MIMAT0000424	ITM2B_hsa-circRNA2129	1	3	207
hsa-miR-128-3p	MIMAT0000424	GALNT11_hsa-circRNA7324	1	2	30
hsa-miR-128-3p	MIMAT0000424	RPL18A_hsa-circRNA3943	1	2	2
hsa-miR-128-3p	MIMAT0000424	NOTCH2NL_hsa-circRNA482	1	4	44
hsa-miR-128-3p	MIMAT0000424	N4BP1_hsa-circRNA11094	1	6	18
hsa-miR-128-3p	MIMAT0000424	CIAO1_hsa-circRNA4546	2	2	44
hsa-miR-128-3p	MIMAT0000424	KIAA0319L_hsa-circRNA8430	2	2	11
hsa-miR-128-3p	MIMAT0000424	USP22_hsa-circRNA11382	3	7	148
hsa-miR-128-3p	MIMAT0000424	FBXW2_hsa-circRNA15904	2	4	100
hsa-miR-128-3p	MIMAT0000424	PSMD1_hsa-circRNA4837	1	2	20
hsa-miR-128-3p	MIMAT0000424	ADNP_hsa-circRNA13099	2	3	1
hsa-miR-128-3p	MIMAT0000424	MBTD1_hsa-circRNA11559	1	16	566
hsa-miR-128-3p	MIMAT0000424	NUDT16P1_hsa-circRNA5727	1	2	40
hsa-miR-128-3p	MIMAT0000424	TXN2_hsa-circRNA13329	2	3	53
hsa-miR-128-3p	MIMAT0000424	GDAP2_hsa-circRNA8672	1	2	0
hsa-miR-128-3p	MIMAT0000424	TES_hsa-circRNA7226	3	5	247
hsa-miR-128-3p	MIMAT0000424	NREP_hsa-circRNA14381	1	2	84
hsa-miR-128-3p	MIMAT0000424	HEG1_hsa-circRNA13718	2	2	366
hsa-miR-128-3p	MIMAT0000424	ATRX_hsa-circRNA16173	1	2	26
hsa-miR-128-3p	MIMAT0000424	ZBTB18_hsa-circRNA815	3	21	970
hsa-miR-128-3p	MIMAT0000424	CLTC_hsa-circRNA3463	2	5	365
hsa-miR-128-3p	MIMAT0000424	SELENBP1_hsa-circRNA8727	1	2	19
hsa-miR-128-3p	MIMAT0000424	RWDD1_hsa-circRNA6872	1	3	27
hsa-miR-128-3p	MIMAT0000424	ALAS1_hsa-circRNA5587	1	2	17
hsa-miR-128-3p	MIMAT0000424	APAF1_hsa-circRNA1928	3	3	201
